# Supplementary material for: Risk Factors for Postoperative Pain Intensity in Patients Undergoing Lumbar Disc Surgery: A Systematic Review
Source: PLoS One. 2017 Jan 20;12(1):e0170303. doi: 10.1371/journal.pone.0170303 (PMC5249126; doi:10.1371/journal.pone.0170303)
Supplement: S1 File — (XLSX) [file pone.0170303.s002.xlsx]

## Sheet: Tabelle1
Authors	Title	Reason for exclusion
ABRAMOVITZ, JN; NEFF, SR	LUMBAR-DISK SURGERY - RESULTS OF THE PROSPECTIVE LUMBAR DISCECTOMY STUDY OF THE JOINT SECTION ON DISORDERS OF THE SPINE AND PERIPHERAL-NERVES OF THE AMERICAN-ASSOCIATION-OF-NEUROLOGICAL-SURGEONS AND THE CONGRESS-OF-NEUROLOGICAL-SURGEONS	pain intensity was not assessed
Anderson, Paul A.; Schwaegler, Paul E.; Cizek, Deborah; et al.	Work status as a predictor of surgical outcome of discogenic low back pain	sample included patients whose primary diagnosis was not disc herniation
Atlas SJ, Tosteson TD, Blood EA, Skinner JS, Pransky GS, Weinstein JN. (2010)	The impact of workers' compensation on outcomes of surgical and nonoperative therapy for patients with a lumbar disc herniation: SPORT.	no determinants assessed
Atlas, SJ; Deyo, RA; Keller, RB; et al.	The Maine Lumbar Spine Study .3. 1-year outcomes of surgical and nonsurgical management of lumbar spinal stenosis	no determinants assessed
Atlas, SJ; Deyo, RA; Patrick, DL; et al.	The Quebec Task Force classification for spinal disorders and the severity, treatment, and outcomes of sciatica and lumbar spinal stenosis	no determinants assessed
Atlas, SJ; Keller, RB; Chang, YC; et al.	Surgical and nonsurgical management of sciatica secondary to a lumbar disc herniation - Five-year outcomes from the Maine Lumbar Spine Study	no determinants assessed
Atlas, SJ; Keller, RB; Wu, YA; et al.	Long-term outcomes of surgical and nonsurgical management of lumbar spinal stenosis: 8 to 10 year results from the Maine Lumbar Spine Study	no determinants assessed
Atlas, SJ; Keller, RB; Wu, YA; et al.	Long-term outcomes of surgical and nonsurgical management of sciatica secondary to a lumbar disc herniation: 10 year results from the Maine Lumbar Spine Study	no determinants assessed
Atlas, Steven J.; Chang, Yuchiao; Keller, Robert B.; et al.	The impact of disability compensation on long-term treatment outcomes of patients with sciatica due to a lumbar disc herniation	no determinants assessed
Awwal MA, Ahsan MK, Sakeb N.	Outcome of symptomatic upper lumbar disc herniation.	no determinants assessed
Behrend C, Prasarn M, Coyne E, Horodyski M, Wright J, Rechtine GR.	Smoking Cessation Related to Improved Patient-Reported Pain Scores Following Spinal Care.	sample included patients treated with minimally invasive techniques, lumbar fusion or conservatively
BenDebba, M; van Alphen, HA; Long, DM	Association between peridural scar and activity-related pain after lumbar discectomy	Intervention study
Bistrovic, IL; Ljubicic, D; Ekl, D; et al.	Influence of depression on patients' satisfaction with the outcome of microsurgical "key-hole" vs classical discectomy: Prospective matched-cohort study	pain intensity was not assessed
DeBerard, M. Scott; LaCaille, Rick A.; Spielmans, Glen; et al. (2009)	Outcomes and presurgery correlates of lumbar discectomy in Utah Workers' Compensation patients	cross-sectional
Den Boer, J. J.; Oostendorp, R. A. B.; Evers, A. W. M.; et al.	The development of a screening instrument to select patients at risk of residual complaints after lumbar disc surgery	pain intensity assessed, but included in overall outcome
Du Bois, Marc; Szpalski, Marek; Donceel, Peter (2012)	A decade's experience in lumbar spine surgery in Belgium: sickness fund beneficiaries, 2000-2009	pain intensity was not assessed
Fisher, C; Noonan, V; Bishop, P; et al.	Outcome evaluation of the operative management of lumbar disc herniation causing sciatica	no determinants assessed
Ganzer, D; Giese, K; Volker, L; et al.	Two-year results after lumbar microdiscectomy with and without prophylaxis of a peridural fibrosis using Adcon-L	pain intensity assessed, but included in overall outcome
Havakeshian, S.; Mannion, A. F. (2013)	Negative beliefs and psychological disturbance in spine surgery patients: a cause or consequence of a poor treatment outcome?	pain intensity assessed, but included in overall outcome
Heider, D., Kitze, K., Zieger, M., Riedel-Heller, S. G., & Angermeyer, M. C. (2007)	Health-related quality of life in patients after lumbar disc surgery: A longitudinal observational study.	no determinants assessed
Herda, C.; Wirth, T.; Basler, H.-D.; Florin, I.; Griss, P.	Prognose des Erfolges von Operationen an der Bandscheibe	no VAS was used to assess pain intensity
Hickey, Oonagh T.; Burke, Siun M.; Hafeez, Parvais; et al. (2010)	Determinants of outcome for patients undergoing lumbar discectomy: a pilot study	no determinants assessed
Junge A, Dvorak J, Ahrens S.	Predictors of bad and good outcomes of lumbar disc surgery. A prospective clinical study with recommendations for screening to avoid bad outcomes.	pain intensity assessed, but included in overall outcome
JUNGE, A; AHRENS, S; DVORAK, J	DEVELOPMENT OF A SCREENING QUESTIONNAIRE TO PREDICT GOOD AND POOR OUTCOME OF LUMBAR DISC SURGERY	pain intensity assessed, but included in overall outcome
Junge, A; Frohlich, M; Ahrens, S; et al.	Predictors of bad and good outcome of lumbar spine surgery - A prospective clinical study with 2 years' follow-up	pain intensity assessed, but included in overall outcome
Kagaya, H; Takahashi, H; Sugawara, K; et al.	Quality of life assessment before and after lumbar disc surgery	pain intensity assessed, but included in overall outcome
Kjellby-Wendt, G; Carlsson, SG; Styf, J	Results of early active rehabilitation 5-7 years after surgical treatment for lumbar disc herniation	Intervention study
Kleinstueck FS, Fekete T, Jeszenszky D, Mannion AF, Grob D, Lattig F, Mutter U, Porchet F.	The outcome of decompression surgery for lumbar herniated disc is influenced by the level of concomitant preoperative low back pain.	pain intensity assessed, but included in overall outcome
KnopJergas, BM; Zucherman, JF; Hsu, KY; et al.	Anatomic position of a herniated nucleus pulposus predicts the outcome of lumbar discectomy	pain intensity was not assessed
Kohlboeck, G., Greimel, K., Piotrowski, W., Leibetseder, M., Krombholz-Reindl, M., Neuhofer, R., & ... Klinger, R. (2004)	Prognosis of Multifactorial Outcome in Lumbar Discectomy: A Prospective Longitudinal Study Investigating Patients With Disc Prolapse	pain intensity assessed, but included in overall outcome
Konnopka, Alexander; Loebner, Margrit; Luppa, Melanie; et al.	Psychiatric comorbidity as predictor of costs in back pain patients undergoing disc surgery: a longitudinal observational study	pain intensity was not assessed
KOTILAINEN, E; VALTONEN, S	PERCUTANEOUS NUCLEOTOMY IN THE TREATMENT OF LUMBAR DISC HERNIATION RESULTS AFTER A MEAN FOLLOW-UP OF 2 YEARS	pain intensity was not assessed
KOTILAINEN, E; VALTONEN, S	CLINICAL INSTABILITY OF THE LUMBAR SPINE AFTER MICRODISCECTOMY	pain intensity was not assessed
Löbner, Margrit; Luppa, Melanie; Konnopka, Alexander; Meisel, Hans J.; Günther, Lutz; Meixensberger, Jürgen; Stengler, Katarina; Angermeyer, Matthias C.; König, Hans-Helmut; Riedel-Heller, Steffi G	Inpatient or outpatient rehabilitation after herniated disc surgery?—Setting-specific preferences, participation and outcome of rehabilitation.	sample included patients whose primary diagnosis was not disc herniation
Loupasis, GA; Stamos, K; Katonis, PG; et al.	Seven- to 20-year outcome of lumbar discectomy	pain intensity assessed, but included in overall outcome
Lutz, GK; Butzlaff, ME; Atlas, SJ; et al.	The relation between expectations and outcomes in surgery for sciatica	pain intensity assessed, but included in overall outcome
MANNICHE, C; ASMUSSEN, KH; VINTERBERG, H; et al.	ANALYSIS OF PREOPERATIVE PROGNOSTIC FACTORS IN FIRST-TIME SURGERY FOR LUMBAR DISC HERNIATION, INCLUDING FINNESONS AND MODIFIED SPENGLERS SCORE SYSTEMS	pain intensity assessed, but included in overall outcome
Mannion, A. F.; Elfering, A.; Staerkle, R.; et al.	Predictors of multidimensional outcome after spinal surgery	sample included patients whose primary diagnosis was not disc herniation
Maratos, Eleni C.; Trivedi, Rikin; Richards, Hugh; et al. (2012)	Psychological distress does not compromise outcome in spinal surgery	sample included patients whose primary diagnosis was not disc herniation
Mariconda M, Galasso O, Secondulfo V, Cozzolino A, Milano C.	The functional relevance of neurological recovery after lumbar discectomy: a follow-up of more than 20 years.	pain intensity assessed, but included in overall outcome
Maroon, JC; Abla, A; Bost, J	Association between peridural scar and persistent low back pain after lumbar discectomy	Intervention study
Martinez, Valeria; Szekely, Barbara; Lemarie, Jean; et al.	The efficacy of a glial inhibitor, minocycline, for preventing persistent pain after lumbar discectomy: A randomized, double-blind, controlled study	Intervention study
McKinley, DS; Shaffer, LM	Cost effectiveness evaluation of ADCON (R)-L adhesion control gel in lumbar surgery	Intervention study
Nunley PD, Jawahar A, Kerr EJ 3rd, Cavanaugh DA, Howard C, Brandao SM.	Choice of plate may affect outcomes for single versus multilevel ACDF: results of a prospective randomized single-blind trial.	Intervention study
NYGAARD, OP; ROMNER, B; TRUMPY, JH	DURATION OF SYMPTOMS AS A PREDICTOR OF OUTCOME AFTER LUMBAR DISC SURGERY	pain intensity assessed, but included in overall outcome
Petrie JL, Ross JS.	Use of ADCON-L to inhibit postoperative peridural fibrosis and related symptoms following lumbar disc surgery: a preliminary report.	pain intensity was not assessed
Quon JA, Sobolev BG, Levy AR, Fisher CG, Bishop PB, Kopec JA, Dvorak MF, Schechter MT.	The effect of waiting time on pain intensity after elective surgical lumbar discectomy.	no VAS was used to assess pain intensity
Rasmussen C.	Lumbar disc herniation: favourable outcome associated with intake of wine.	pain intensity assessed, but included in overall outcome
Rönnberg K, Lind B, Zoega B, Gadeholt-Göthlin G, Halldin K, Gellerstedt M, Brisby H. (2008)	Peridural scar and its relation to clinical outcome: a randomised study on surgically treated lumbar disc herniation patients.	Intervention study
Ross, JS; Robertson, JT; Frederickson, RCA; et al.	Association between peridural scar and recurrent radicular pain after lumbar discectomy: Magnetic resonance evaluation	pain intensity was not assessed
Rothoerl, RD; Woertgen, C; Brawanski, A	When should conservative treatment for lumbar disc herniation be ceased and surgery considered?	pain intensity assessed, but included in overall outcome
Schade, V., Semmer, N., Main, C. J., Hora, J., & Boos, N. (1999)	The impact of clinical, morphological, psychosocial and work-related factors on the outcome of lumbar discectomy.	sample included patients treated with minimally invasive techniques, lumbar fusion or conservatively
SCHERAK, O; KOLARZ, G; WOTTAWA, A	REHABILITATION AFTER LUMBAR-DISK OPERATION	no determinants assessed
Shi, J.; Wang, Y.; Zhou, F.; et al.	Long-term Clinical Outcomes in Patients Undergoing Lumbar Discectomy by Fenestration	pain intensity assessed, but included in overall outcome
Silverplats, Katarina; Lind, Bengt; Zoega, Bjorn; et al.	Health-related quality of life in patients with surgically treated lumbar disc herniation 2-and 7-year follow-up of 117 patients	no determinants assessed
Skouen, JS; Larsen, JL; Gjerde, IO; et al.	Cerebrospinal fluid protein concentrations in patients with sciatica caused by lumbar disc herniation: An investigation of biochemical, neurologic, and radiologic predictors of long-term outcome	sample included patients treated with minimally invasive techniques, lumbar fusion or conservatively
Spengler DM, Ouellette EA, Battié M, Zeh J.	Elective discectomy for herniation of a lumbar disc. Additional experience with an objective method.	pain intensity assessed, but included in overall outcome
Stengler, K.; Zieger, M.; Luppa, M.; et al.	The Impact of Psychiatric Comorbidity on Quality of Life in Patients Undergoing Herniated Disc Surgery	pain intensity assessed, but included in overall outcome
Sudhaus, S., Möllenberg, T., Plaas, H., Willburger, R., Schmieder, K., & Hasenbring, M. (2012)	Cortisol awakening response and pain-related fear-avoidance versus endurance in patients six months after lumbar disc surgery	cross-sectional
Trief PM, Ploutz-Snyder R, Fredrickson BE	Emotional health predicts pain and function after fusion: a prospective multicenter study.	Intervention study
Woertgen C, Rothoerl RD, Breme K, Altmeppen J, Holzschuh M, Brawanski A.	Variability of outcome after lumbar disc surgery.	pain intensity assessed, but included in overall outcome
Yorimitsu, E; Chiba, K; Toyama, Y; et al.	Long-term outcomes of standard discectomy for lumbar disc herniation - A follow-up study of more than 10 years	no VAS was used to assess pain intensity
Zieger, M., Luppa, M., Matschinger, H., Meisel, H. J., Günther, L., Meixensberger, J., & ... Riedel-Heller, S. G. (2011)	Affective, anxiety, and substance-related disorders in patients undergoing herniated disc surgery	no determinants assessed
Zieger, M., Luppa, M., Meisel, H., Günther, L., Winkler, D., Toussaint, R., & ... Riedel-Heller, S. G. (2011)	The impact of psychiatric comorbidity on the return to work in patients undergoing herniated disc surgery.	no determinants assessed
